# Supplementary material for: Inducible Costimulator and Its Ligand Promote Proliferation and Migration of Tumor Cells in Cutaneous T-Cell Lymphoma
Source: Int J Mol Sci. 2026 Jan 30;27(3):1408. doi: 10.3390/ijms27031408 (PMC12897944; doi:10.3390/ijms27031408)
Supplement: Supplementary file 1 [file ijms-27-01408-s001.zip]

Archive with 4 entries (4 files):
- FigS1.tiff
- FigS2.tif
- FigS3.tif
- TableS1.pdf
